# Supplementary material for: Effects of protein supplementation on body composition, physiological adaptations, and performance during endurance training: a systematic review and meta-analysis
Source: Front Nutr. 2025 Aug 7;12:1663860. doi: 10.3389/fnut.2025.1663860 (PMC12369418; doi:10.3389/fnut.2025.1663860)
Supplement: Supplementary file 1 [file Data_Sheet_1.zip]

Archive with 5 entries (5 files):
- Appendix S4.docx
- Appendix S1 Complete search strategy for all databases.docx
- Appendix S2.docx
- Appendix S3.docx
- PRISMA 2020 Checklist.docx
